# Supplementary material for: A microRNA program regulates the balance between cardiomyocyte hyperplasia and hypertrophy and stimulates cardiac regeneration
Source: Nat Commun. 2021 Aug 10;12:4808. doi: 10.1038/s41467-021-25211-4 (PMC8355162; doi:10.1038/s41467-021-25211-4)
Supplement: Supplementary file 4 — Source data [file 41467_2021_25211_MOESM4_ESM.xlsx]

## Sheet: Fig1b
Real time-PCR data normalized to 5S rRNA, normalized to control. Raw data available upon request.
N= 4 or N=11 biological replicates
	Human miR-106b
biopsy	1	2	3	4	5	6	7	8	9	10	11	Avrg	SEM	P-value
control	1.67046	2.2024	0.109681	0.0174581								1	0.5518	0.036
heart failure	0.978379	0.342976	0.0571078	0.0841069	0.0407754	0.173642	0.0920318	0.00779732	0.011726	0.0538797	0.0293207	0.1702	0.08586
	Human miR-93
biopsy	1	2	3	4	5	6	7	8	9	10	11	Avrg	SEM	P-value
control	1.54179	2.33544	0.100954	0.0218132								1	0.5658	0.054
heart failure	1.08099	0.494279	0.133963	0.163585	0.114391	0.257116	0.284015	0.0215334	0.03249	0.117371	0.0708734	0.2519	0.09244
	Human miR-25
biopsy	1	2	3	4	5	6	7	8	9	10	11	Avrg	SEM	P-value
control	2.586	1.29414	0.09362	0.0244366								0.9995	0.6038	0.0276
heart failure	0.56398	0.174903	0.0523001	0.259974	0.0358851	0.122028	0.0961571	0.0157641	0.0214925	0.0548704	0.0907299	0.1353	0.04815
	Graphs plotted and statistical calculations in Prism 9 version 9.1.2

## Sheet: Fig1e-h
echocardiographic left ventricular (LV) mass data corrected for body weight (BW). Raw data available upon request.
N=10, N=11, N=9 or N=10 biological replicates
	LV mass/BW
animal	1	2	3	4	5	6	7	8	9	10	11	Avrg	SD	SEM	P-value
sham wt	7.01834	5.02407	5.88795	5.27724	3.81399	5.15474	4.70858	4.42955	4.74924	4.75006		107.3	15.68	4.959
sham KO	4.1945	6.08962	4.41078	4.34219	3.59906	3.57519	2.53568	2.4417	3.31977	3.31524	3.25311	78.64	17.64	5.319	0.0285
TAC wt	10.003	9.53594	8.29134	5.99375	3.97586	5.41758	6.06346	6.89625	7.41973			152.2	28.34	10.02	0.0009
TAC KO	4.56943	7.09304	7.1275	4.05345	6.82606	4.05058	4.03102	4.49929	3.59397	7.01359		109.8	27.01	8.54	0.9945	0.0017
echocardiographic left ventricular posterial wall thickness in systole (LVPWs) data in mm.
N=10, N=11, N=9 or N=9 biological replicates
	LVPWs
animal	1	2	3	4	5	6	7	8	9	10	11	Avrg	SD	SEM	P-value
sham wt	1.0715	1.1025	1.2095	0.934	1.026	1.1635	0.9645	1.3475	1.271	0.9495		1.104	0.1419	0.04487
sham KO	1.1635	0.8115	0.827	0.9645	0.903	0.934	0.796	0.658	0.8575	0.7195	0.8575	0.8629	0.1336	0.04027	0.0095
TAC wt	1.4855	1.5465	1.21	1.6465	0.949	1.225	1.2865	1.087	1.409			1.316	0.2256	0.07521	0.0376
TAC KO	0.919	0.934	0.827	0.8265	1.225	0.689	0.8725	0.796	0.873	0.7045		0.8667	0.1497	0.04735	0.0133	<0.0001
echocardiographic left ventricular internal diameter in systole (LVIDs) data in mm.
N=10, N=11, N=9 or N=9 biological replicates
	LVIDs
animal	1	2	3	4	5	6	7	8	9	10	11	Avrg	SD	SEM	P-value
sham wt	3.277	2.95555	2.756	2.925	3.262	2.588	3.032	2.7715	2.5115	2.8325		2.891	0.2546	0.08053
sham KO	3.4915	3.7445	3.124	3.246	2.9595	3.0015	3.1085	2.894	3.0625	2.971	2.8485	3.132	0.2707	0.08161	0.4114
TAC wt	3.119	3.9045	2.94	3.3075	2.8175	2.5449	3.0165	3.43	3.2155			3.144	0.3899	0.13	0.4129
TAC KO	3.6905	3.8435	4.41	3.3075	3.4455	3.3385	3.032	3.874	3.078	4.211		3.623	0.4642	0.1468	0.0003	0.0266
echocardiographic ejection fraction (EF) data in %. Raw data available upon request
N=10 biological replicates in all groups
	EF
animal	1	2	3	4	5	6	7	8	9	10	11	Avrg	SD	SEM	P-value
sham wt	62.5917	69.266	66.0467	63.7961	63.3815	65.9316	62.255	68.0826	60.9131	58.0674		64.03	3.374	1.067
sham KO	54.0927	51.1263	56.6057	63.7068	58.5933	54.5323	63.729	53.4122	53.8122	56.7452		56.64	4.266	1.349	0.0720
TAC wt	58.9139	42.1333	54.1423	48.2245	57.638	62.2759	52.7903	57.9414	59.5818	47.9393		54.16	6.366	2.013	0.0092
TAC KO	38.8724	42.009	27.7875	49.3578	54.2494	47.9393	50.9084	45.1114	54.8432	26.7065		43.78	10.04	3.175	<0.0001	0.0058
	Graphs plotted and statistical calculations in Prism 9 version 9.1.2

## Sheet: Fig1i-k,m
Densitometry of Sirius Red intensity in histological slides, data acquisition with Image J version 1.38e / Java 1.5.0_09, normalized to avrg wt sham. Raw data available upon request.
N=3 biological replicates
	Biological replicate - Sirius Red
heart	I	II	III	Avrg	SD	SEM	P-value
wt sham	1.21086	0.958301	0.830842	1	0.193409	0.111665
KO sham	0.755292	1.91306	1.36074	1.34303	0.579087	0.334336	0.9859
wt TAC	9.41188	10.3312	6.74469	8.82927	1.8629	1.07555	0.0003
KO TAC	14.2459	17.142	14.7368	15.3749	1.54992	0.894849	<0.0001	0.0009
Cross-sectional cardiomyocyte (CM) cell surface areas in histological slides, data acquisition with Image J version 1.38e / Java 1.5.0_09, normalized to avrg wt sham. Raw data available upon request.
N=3 biological replicates
	Biological replicate - cell surface
heart	I	II	III	Avrg	SD	SEM	P-value
wt sham	1	1.062	0.963	1.00833	0.0500233	0.028881
KO sham	1.557	1.69	1.548	1.59833	0.0795131	0.0459069	0.0022
wt TAC	2.119	1.972	1.836	1.97567	0.141536	0.0817156	<0.0001
KO TAC	2.883	3.159	2.789	2.94367	0.192316	0.111034	<0.0001	<0.0001
Real time-PCR data normalized to 5S rRNA, and normalized to avrg wt sham. Raw data available upon request.
N= 6, N=8, N=5 or N=8 biological replicates
	Mouse Nppa
heart	1	2	3	4	5	6	7	8	Avrg	SD	SEM	P-value
wt sham	0.996128	0.699719	1.84627	1.00366	0.316959	1.13727			1	0.5083	0.2075
KO sham	0.962052	1.84875	1.0616	0.665247	2.40193	2.28495	1.81125	1.43887	1.559	0.6327	0.2237	0.9572
wt TAC	3.72879	3.15295	1.61571	9.81493	3.77361				4.417	3.141	1.405	0.0520
KO TAC	1.40977	1.38026	2.58376	3.34102	4.56267	3.72848	9.92299	2.31578	3.656	2.761	0.9763	0.1063	0.9142
	Mouse Nppb
heart	1	2	3	4	5	6	7	8	Avrg	SD	SEM	P-value
wt sham	0.866285	1.42907	0.765158	2.00625	0.449183	0.484059			1	0.6065	0.2476
KO sham	1.56892	2.3435	3.21646	0.23411	3.64585	3.44801	2.23638	0.7353	2.179	1.26	0.4454	0.8417
wt TAC	0.538147	0.767302	0.00208366	3.82671	0.0422286				1.035	1.594	0.7129	>0.9999
KO TAC	4.09927	2.62065	7.55328	0.226154	3.26134	7.78772	14.7447	5.78646	5.76	4.433	1.567	0.0142	0.0224
	Mouse Acta1
heart	1	2	3	4	5	6	7	8	Avrg	SD	SEM	P-value
wt sham	0.15827	0.0248817	0.0901614	0.421727	0.453317	4.85164			1	1.895	0.7736
KO sham	0.794603	0.805242	2.08785	2.99647	1.75192	0.543189	0.959895	0.49408	1.304	0.8897	0.3146	0.9953
wt TAC	7.56238	7.7345	1.19504	9.7869	1.47781				5.551	3.947	1.765	0.0226
KO TAC	1.22894	0.932827	4.59307	1.52761	0.752588	4.86484	8.09832	2.68907	3.086	2.582	0.9129	0.3933	0.2980
	Mouse Myh7
heart	1	2	3	4	5	6	7	8	Avrg	SD	SEM	P-value
wt sham	0.498199	1.04586	0.294798	1.05595	2.3164	0.790511			1	0.7115	0.2905
KO sham	0.177601	0.907837	0.818587	0.162187	1.32887	0.280319	0.437002	0.840887	0.6192	0.4188	0.1481	0.9587
wt TAC	6.27935	5.96404	2.7643	6.58224	3.12192				4.942	1.842	0.824	0.0007
KO TAC	0.477217	1.62377	5.01103	4.47143	0.932506	2.33648	5.1896	5.2494	3.161	2.029	0.7175	0.0443	0.1517
Luciferase reporter data normalized to Mef2d reporter with scr miR. Raw data available upon request.
N=4 biological replicates
	Biological replicate - luciferase assay
exp	I	II	III	IV	Avrg	SD	SEM	P-value
Mef2d/scr	1.1	0.9	1	1	1	0.08165	0.04082
Mef2d/miR25	0.685691	0.785669	0.579341	0.725718	0.6941	0.08684	0.04342	0.0022
Luciferase reporter data normalized to Mef2d-mut reporter with scr miR. Raw data available upon request.
N=3 biological replicates
	Biological replicate - luciferase assay
exp	I	II	III	IV	Avrg	SD	SEM	P-value
Mef2d-mut/scr	1.1	0.9	1		1	0.1	0.05774
Mef2d-mut/miR25	1.01225	0.944698	2.06819		1.342	0.6301	0.3638	0.4060
	Graphs plotted and statistical calculations in Prism 9 version 9.1.2

## Sheet: Fig.1n
Densitometry of western blot: Mef2d densitometry normalized to Tubulin and normalized to avrg LNA-scr. Raw data available upon request.
N= 3 biological replicates
	Mouse Mef2d WB
sample	1	2	3	Avrg	SD	SEM
LNA-scr	1.06898	1.02098	0.910044	1	0.08152	0.04706
LNA-25	1.08187	1.25932	1.54089	1.294	0.2315	0.1336
	Graphs plotted and statistical calculations in Prism 9 version 9.1.2

## Sheet: Fig.2a
Real time-PCR data normalized to 5S rRNA, and normalized to Adult. Raw data available upon request.
N= 4, N=5, N=5, N=5, N=5 or N=4 biological replicates
	Mouse miR-106b
heart	1	2	3	4	5	Avrg	SD	SEM
P0	0.563151	4.14217	1.5819	5.47559		2.941	2.263	1.132
P5	0.426973	7.50118	0.360916	2.57678	7.57602	3.688	3.626	1.622
P10	1.70922	5.42838	0.371706	7.50079	2.16918	3.436	2.935	1.313
P15	0.954257	1.70211	1.05912	3.84645	0.60463	1.633	1.299	0.581
P20	1.25479	3.1107	3.21187	2.32274	1.32412	2.245	0.9379	0.4195
Adult	0.404268	1.7191	1.26457	0.612063		1	0.6035	0.3017
	Mouse miR-93
heart	1	2	3	4	5	Avrg	SD	SEM
P0	2.47694	14.8784	8.15089	7.53346		8.26	5.092	2.546
P5	0.79663	9.17936	3.75474	1.11997	7.41938	4.454	3.745	1.675
P10	3.21638	5.00761	9.40669	2.05354	0.222335	3.981	3.497	1.564
P15	2.15086	4.04295	0.851858	1.24769	0.494141	1.758	1.419	0.6346
P20	2.84287	1.55545	5.07634	4.71403	1.23454	3.085	1.764	0.7887
Adult	1.30633	1.08643	0.921868	0.685374		1	0.2623	0.1311
	Mouse miR-25
heart	1	2	3	4	5	Avrg	SD	SEM
P0	1.25288	6.36993	4.73815	3.73273		4.023	2.143	1.071
P5	1.62826	8.53311	2.53396	1.08115	7.3087	4.217	3.448	1.542
P10	2.34593	4.14463	9.7203	1.49792	0.0887374	3.56	3.744	1.674
P15	1.55143	3.14529	5.47659	0.755128	0.91999	2.37	1.977	0.8841
P20	2.28126	8.45438	4.11885	3.46932	1.08025	3.881	2.808	1.256
Adult	1.39034	1.17495	0.733946	0.700772		1	0.3383	0.1691
	Graphs plotted and statistical calculations in Prism 9 version 9.1.2

## Sheet: Fig.2c
Real time-PCR data normalized to 5S rRNA, and normalized to AAV9-MCS. Raw data available upon request.
N= 6 or N=4 biological replicates
	Mouse miR-106b
hearts	I	II	III	IV	V	VI	Avrg	SD	SEM	P-value
AAV9-MCS	0.0504476	0.3936	0	4.2414	0.841134	0.473415	1	1.617	0.6603
AAV9-miR-106b~25	4.74304	15.3018	5.55857	9.37922			8.746	4.815	2.408	0.0058
	Mouse miR-93
hearts	I	II	III	IV	V	VI	Avrg	SD	SEM	P-value
AAV9-MCS	0.217715	0.338181	0.0274015	4.05412	0.645878	0.716704	1	1.519	0.6199
AAV9-miR-106b~25	18.8426	14.5325	21.0648	8.76983			15.8	5.416	2.708	0.0002
	Mouse miR-25
hearts	I	II	III	IV	V	VI	Avrg	SD	SEM	P-value
AAV9-MCS	0.0923427	0.156533	0.0112322	5.03706	0.405295	0.29754	1	1.983	0.8095
AAV9-miR-106b~25	12.1769	36.4418	6.59876	4.46741			14.92	14.71	7.355	0.0461
	Graphs plotted and statistical calculations in Prism 9 version 9.1.2

## Sheet: Fig.2e-l
echocardiographic left ventricular (LV) mass data corrected for body weight (BW). Raw data available upon request.
N=5 or N=5 biological replicates
	LV mass/BW
animal	1	2	3	4	5	Avrg	SD	SEM	P-value
AAV9-MCS	2.57996	1.97236	2.87931	2.68997	3.30405	2.685	0.4847	0.2168
AAV9-miR-106b~25	3.7168	3.50801	6.4005	6	4.13691	4.752	1.348	0.603	0.0121
echocardiographic left ventricular posterial wall thickness in systole (LVPWs) data in mm.
N=5 or N=5 biological replicates
	LVPWs
animal	1	2	3	4	5	Avrg	SD	SEM	P-value
AAV9-MCS	1.017	1.01875	1.27667	0.951	1.066	1.066	0.1247	0.05578
AAV9-miR-106b~25	1.18833	0.889333	0.916667	1.2015	1.2835	1.096	0.1801	0.08052	0.7674
Raw echocardiographic intraventricular septal weight thickness in systole (IVWs) data in mm.
N=5 or N=5 biological replicates
	IVSs
animal	1	2	3	4	5	Avrg	SD	SEM	P-value
AAV9-MCS	0.679	0.703	0.617667	0.645	0.774	0.6837	0.06001	0.02684
AAV9-miR-106b~25	0.949	1.0695	0.745	1.1105	0.6925	0.9133	0.1882	0.08415	0.0317
echocardiographic left ventricular internal diameter in systole (LVIDs) data in mm.
N=5 or N=5 biological replicates
	IVSs
animal	1	2	3	4	5	Avrg	SD	SEM	P-value
AAV9-MCS	2.424	2.1776	2.22033	2.816	2.86433	2.5	0.3242	0.145
AAV9-miR-106b~25	2.26767	2.954	2.729	3.361	2.801	2.823	0.3951	0.1767	0.1965
echocardiographic ejection fraction (EF) data in %. Raw data available upon request
N=5 or N=5 biological replicates
	EF
animal	1	2	3	4	5	Avrg	SD	SEM	P-value
AAV9-MCS	72.88	80.91	75.83	69.9	65.07	72.92	5.98	2.674
AAV9-miR-106b~25	79.46	60.91	66.09	47.68	65.07	63.84	11.4	5.1	0.1537
Densitometry of Sirius Red intensity in histological slides, data acquisition with Image J version 1.38e / Java 1.5.0_09, normalized to avrg AAV9-MCS. Raw data available upon request.
N=3 biological replicates
	Sirius Red
heart	I	II	III	Avrg	SD	SEM	P-value
AAV9-MCS	1.508	0.662	0.593	0.921	0.5095	0.2942
AAV9-miR-106b~25	1.508	0.492	1.017	1.006	0.5081	0.2933	0.8485
Cross-sectional cardiomyocyte (CM) cell surface areas in histological slides, data acquisition with Image J version 1.38e / Java 1.5.0_09, normalized to avrg AAV9-MCS. Raw data available upon request.
N=3 biological replicates
	CM cell surface
heart	I	II	III	Avrg	SD	SEM	P-value
AAV9-MCS	1.06826	0.92362	1.00812	1	0.07266	0.04195
AAV9-miR-106b~25	0.89851	1.04314	0.89945	0.947	0.08323	0.04805	0.4530
Real time-PCR data normalized to L7, and normalized to avrg AAV9-MCS or wild-type. Raw data available upon request.
N= 6, N=4, N=7 or N=5 biological replicates
	Mouse Nppa
heart	1	2	3	4	5	6	7	8	Avrg	SD	SEM	P-value
AAV9-MCS	0.0659975	0.102184	0.0994222	5.46605	0.123196	0.143149			1	2.188	0.8933
AAV9-miR-106b~25	6.93793	5.79237	0.229833	0.63304					3.398	3.462	1.731	0.2115
wild-type	2.18042	0.46692	0.352656	1.33	0.78	0.82	1.07		1	0.618	0.2336
CnA Tg	25.3902	4.40091	4.44	4.05	5.6				8.776	9.306	4.162	0.0483
Real time-PCR data normalized to L7, and normalized to avrg AAV9-MCS or wild-type. Raw data available upon request.
N= 6, N=4, N=3 or N=3 biological replicates
	Mouse Nppb
heart	1	2	3	4	5	6	7	8	Avrg	SD	SEM	P-value
AAV9-MCS	1.0793	0.728941	1.19854	1.92827	0.552748	0.512189			1	0.5327	0.2175
AAV9-miR-106b~25	6.45599	4.30117	0.643912	0.359756					2.94	2.952	1.476	0.1440
wild-type	1.51748	0.915744	0.566778						1	0.4809	0.2777
CnA Tg	5.44667	5.4217	3.03299						4.634	1.386	0.8004	0.0128
Real time-PCR data normalized to L7, and normalized to avrg AAV9-MCS or wild-type. Raw data available upon request.
N= 6, N=4, N=7 or N=5 biological replicates
	Mouse Acta1
heart	1	2	3	4	5	6	7	8	Avrg	SD	SEM	P-value
AAV9-MCS	1.77975	0.973068	0.756077	2.15894	0.283477	0.0486885			1	0.8282	0.3381
AAV9-miR-106b~25	2.21118	2.40244	0.435318	0.469806					1.38	1.073	0.5367	0.5438
wild-type	1.65069	0.417161	0.932146	1.24	0.72	1.02	1.02		1	0.3883	0.1468
CnA Tg	6.30647	11.7903	5	3	1.34				5.487	4.001	1.789	0.0138
Real time-PCR data normalized to L7, and normalized to avrg AAV9-MCS or wild-type. Raw data available upon request.
N= 6, N=4, N=7 or N=5 biological replicates
	Mouse Myh7
heart	1	2	3	4	5	6	7	8	Avrg	SD	SEM	P-value
AAV9-MCS	0.0741882	0.0635825	0.0812573	5.15852	0.340716	0.281735			1	2.041	0.8331
AAV9-miR-106b~25	3.54546	5.41366	0.479619	1.01327					2.613	2.297	1.148	0.2766
wild-type	2.29929	0.297623	0.403091	0.96	0.7	1.31	1.03		1	0.6741	0.2548
CnA Tg	2.6167	28.8521	17.2112	33.53	59.84				28.41	21.24	9.5	0.0059
	Graphs plotted and statistical calculations in Prism 9 version 9.1.2

## Sheet: Fig.3c,d,g,i
percentage EdU positive cells, data acquisition with ImageXpress Micro automated high-content screening fluorescence microscope, data acquisition with Multi-Wavelenght Cell Scoring application module in MetaXpress software (Molecular Devices). Raw data available upon request.
N=3 biological replicates per condition
	% EdU cells
experiment	I	II	III	Avrg	SD	SEM	P-value
scr	10.3904	16.343	4.65889	10.46	5.842	3.373
miR-106b	23.9569	30.0905	22.3132	25.45	4.099	2.367	0.0260
miR-93	32.4224	29.6521	24.105	28.73	4.235	2.445	0.0089
miR-25	22.6203	30.1906	19.3105	24.04	5.577	3.22	0.0420
number of cells/well, data acquisition with ImageXpress Micro automated high-content screening fluorescence microscope, data acquisition with Multi-Wavelenght Cell Scoring application module in MetaXpress software (Molecular Devices). Raw data available upon request.
N=3 biological replicates
	number of cells/well
experiment	I	II	III	Avrg	SD	SEM	P-value
scr	2260	1642	1344	1749	467.2	269.8
miR-106b	3727	3066	3208	3334	348	200.9	0.0105
miR-93	4371	4839	3827	4346	506.5	292.4	0.0005
miR-25	3759	3830	3020	3536	448.6	259	0.0052
Relative cross-sectional cardiomyocyte (CM) cell surface, data acquisition with ImageXpress Micro automated high-content screening fluorescence microscope, data acquisition with Multi-Wavelenght Cell Scoring application module in MetaXpress software (Molecular Devices). Raw data available upon request.
N=3 biological replicates
	CM cell surface
experiment	I	II	III	Avrg	SD	SEM	P-value
AAV9-MCS	0.969977	1.03045	1.02792	1.009	0.03421	0.01975
AAV9-miR-106b~25	0.953921	0.990569	1.04813	0.9975	0.04749	0.02742	0.7423
percentage EdU positive cells, data acquisition with ImageXpress Micro automated high-content screening fluorescence microscope, data acquisition with Multi-Wavelenght Cell Scoring application module in MetaXpress software (Molecular Devices). Raw data available upon request.
N=3 biological replicates
	% EdU cells
experiment	I	II	III	Avrg	SD	SEM	P-value
AAV9-MCS	3.90401	5.1001	4.74023	4.581	0.6137	0.3543
AAV9-miR-106b~25	6.71028	8.89118	6.91944	7.507	1.203	0.6947	0.0096
AAV9-miR-106b	9.845	7.807	9.521	9.058	1.095	0.6323	0.0005
AAV9-miR-93	9.821	10.418	10.597	10.28	0.4063	0.2346	<0.0001
AAV9-miR-25	10.573	8.933	8.749	9.418	1.004	0.5798	0.0003
	Graphs plotted and statistical calculations in Prism 9 version 9.1.2

## Sheet: Fig.4c-f
LV volume in mm^3, data acquisition with a slide scanner, image quantification with FIJI software. Raw data available upon request.
N=3 biological replicates
	LV volume P6
heart	I	II	III	Avrg	SD	SEM	P-value
P6 WT	6.1865	5.53818	4.80026	5.508	0.6936	0.4005
P6 AAV9	5.6873	5.91066	4.55987	5.386	0.7241	0.418	0.9711
P6 KO	4.4192	4.0407	5.60794	4.689	0.8178	0.4721	0.4249	0.5257
LV volume in mm^3, data acquisition with a slide scanner, image quantification with FIJI software. Raw data available upon request.
N=3 biological replicates
	LV volume P12
heart	I	II	III	Avrg	SD	SEM	P-value
P12 WT	14.2311	14.2701	11.1677	13.22	1.78	1.028
P12 AAV9	16.1983	20.4753	14.525	17.07	3.069	1.772	0.3032
P12 KO	12.0129	13.8788	10.7233	12.2	1.587	0.916	>0.9999	0.0512
percentage of binucleated cardiomyocytes (CMs), data acquisition with a Leica SP8 STED laser scanning confocal microscope, image quantification with FIJI and IMARIS software. Raw data available upon request.
N=6 biological replicates
	% CM binucleation P6
heart	I	II	III	IV	V	VI	Avrg	SD	SEM	P-value
P6 WT	12.069	18	16.2162	11.583	14.9533	11.9048	14.12	2.672	1.091
P6 AAV9	25.1142	15.4255	7.79817	6.25	7.02408		12.32	8.042	3.596	>0.9999
P6 KO	13.0268	14.8325	17.4468	14.8699			15.04	1.818	0.9091	>0.9999	>0.9999
percentage of binucleated cardiomyocytes (CMs), data acquisition with a Leica SP8 STED laser scanning confocal microscope, image quantification with FIJI and IMARIS software. Raw data available upon request.
N=4, N=5 or N=4 biological replicates
	% CM binucleation P12
heart	I	II	III	IV	V	VI	Avrg	SD	SEM	P-value
P12 WT	66.3498	68.8442	65.8199	63.3094			66.08	2.27	1.135
P12 AAV9	65.2742	62.5	66.0079	56.3758	55.9441		61.22	4.804	2.148	0.1695
P12 KO	61.9718	66.9975	65.3846	60.4651			63.7	3.009	1.505	0.6437	0.5886
total number of cardiomyocytes (CMs) per heart (in 10^6), data acquisition with a Leica SP8 STED laser scanning confocal microscope, image quantification with FIJI and IMARIS software. Raw data available upon request.
N=4 biological replicates
	P6 CM number (10^6)
heart	I	II	III	IV	V	Avrg	SD	SEM	P-value
P6 WT	4.8898	3.8217	4.80095	5.54722		4.765	0.7115	0.3557
P6 AAV9	4.69986	3.71852	5.34914	5.8563		4.906	0.9223	0.4612	0.9627
P6 KO	4.73749	4.95707	3.81132	5.19364		4.675	0.6051	0.3025	0.9846	0.9036
total number of cardiomyocytes (CMs) per heart (in 10^6), data acquisition with a Leica SP8 STED laser scanning confocal microscope, image quantification with FIJI and IMARIS software. Raw data available upon request.
N=4, N=5 or N=4 biological replicates
	P12 CM number (10^6)
heart	I	II	III	IV	V	Avrg	SD	SEM	P-value
P12 WT	5.73158	6.46801	5.42611	6.29101		5.979	0.4842	0.2421
P12 AAV9	8.30594	8.66074	7.84117	9.51947	10.3909	8.944	1.016	0.4543	0.0008
P12 KO	6.21247	5.68867	5.88686	7.41705		6.301	0.7746	0.3873	0.8441	0.0018
percentage of PCM1/Edu+ cardiomyocytes (CMs), data acquisition with a Leica SP8 STED laser scanning confocal microscope, image quantification with FIJI and IMARIS software. Raw data available upon request.
N=4 biological replicates
	% PCM1/EdU+ CMs P6
heart	I	II	III	IV	V	Avrg	SD	SEM	P-value
P6 WT	17.5936	17.5857	23.5834	21.1387		19.98	2.93	1.465
P6 AAV9	22.7368	27.4752	24.38	23.7407		24.58	2.043	1.022	0.0930
P6 KO	22.7429	16.7218	22.0686	22.0995		20.91	2.808	1.404	>0.9999	0.1496
percentage of PCM1/Edu+ cardiomyocytes (CMs), data acquisition with a Leica SP8 STED laser scanning confocal microscope, image quantification with FIJI and IMARIS software. Raw data available upon request.
N=4, N=5 or N=4 biological replicates
	% PCM1/EdU+ CMs P12
heart	I	II	III	IV	V	Avrg	SD	SEM	P-value
P12 WT	14.492	17.3897	13.5285	17.4756		15.72	2.015	1.007
P12 AAV9	15.0529	23.9234	18.9754	15.6998	17.839	18.3	3.521	1.575	0.3269
P12 KO	10.278	12.1513	11.2875	12.4461		11.54	0.9749	0.4874	0.0979	0.0069
	Graphs plotted and statistical calculations in Prism 9 version 9.1.2

## Sheet: Fig.5f
percentage EdU positive cardiomyocytes (SMs) in siRNA screen, data acquisition with ImageXpress Micro automated high-content screening fluorescence microscope, data acquisition with Multi-Wavelenght Cell Scoring application module in MetaXpress software (Molecular Devices). Raw data available upon request.
N= 6 biological replicates
	% Edu+ cells - siRNA screen
exp	1	2	3	4	5	6	Avrg	SD	SEM	P-value
Scr	4.14867	2.16	4.49733	9.5658	11.7639	11.3471	7.247	4.138	1.689
pre_miR_106b	20.0807	26.0106	24.4287	32.2513	30.7107	30.3731	27.31	4.639	1.894	<0.0001
pre_miR_93	28.7163	32.4221	32.3587	50.8809	41.7845	46.1458	38.72	8.861	3.618	<0.0001
pre_miR_25	14.3712	14.9333	15.3738	20.4768	18.1593	20.9043	17.37	2.887	1.179	0.0006
siMOB1A	27.8071	27.5645	29.7122	40.3473	39.8275	40.9141	34.36	6.624	2.704	<0.0001
siTXNIP	28.2216	25.5837	26.2905	43.0894	39.4419	41.9237	34.09	8.23	3.36	<0.0001
siCDKN1c	21.0332	28.8709	23.7223	40.3369	36.2517	41.2945	31.92	8.631	3.524	<0.0001
siWEE1	29.1579	17.1196	25.3159	26.1878	33.7234	29.9778	26.91	5.653	2.308	<0.0001
siCCNE1	11.9209	16.129	21.9401	34.3624	32.3111	33.4186	25.01	9.707	3.963	0.0021
siCDKN1A	13.3425	15.4295	18.6443	38.2951	27.5555	34.6766	24.66	10.43	4.259	0.0035
siG0S2	16.472	17.6629	16.9105	26.0357	34.6452	32.9887	24.12	8.31	3.392	0.0012
siTAOK1	12.9726	12.4548	12.5786	32.1573	25.1297	29.3427	20.77	9.157	3.738	0.0081
siLATS2	11.0335	11.2139	9.94251	21.9505	21.4756	24.7401	16.73	6.677	2.726	0.0144
siCCNE2	4.12337	10.9832	13.587	24.6164	23.0698	24.6296	16.83	8.562	3.496	0.0331
siAPP	6.46059	7.13483	7.13175	20.4039	20.3962	24.1375	14.28	8.19	3.344	0.0900
siENTPD5	8.02645	4.09209	3.42857	23.872	24.0023	20.056	13.91	9.795	3.999	0.1557
siRAB23	7.03977	6.33058	6.84363	19.3334	23.0461	17.2839	13.31	7.439	3.037	0.1115
siRBL1	4.19181	5.59799	10.5854	14.2185	14.9371	17.2854	11.14	5.31	2.168	0.1874
siDNAJB9	6.61564	2.35287	5.57676	15.6652	18.623	15.1002	10.66	6.624	2.704	0.3102
siMOB2	6.74395	6.399	6.11959	9.93789	8.02853	12.7864	8.336	2.595	1.059	0.5970
siRASSF3	2.93635	2.53163	1.72486	13.6388	12.5968	12.9217	7.725	5.859	2.392	0.8736
siFBXW11	5.54272	4.32	2.76518	9.15091	9.32203	13.7553	7.476	4.038	1.649	0.9247
	Graphs plotted and statistical calculations in Prism 9 version 9.1.2

[truncated: 9 more sheets: Fig.6b,d-g,k, Suppl Fig.1, Suppl Fig.2b,d-j,l, Suppl Fig.3, Suppl Fig.5c,e,g, Suppl Fig.6b,d, Suppl Fig.6e, Suppl Fig.6f, Suppl Fig.6g]
